# Supplementary material for: Inflammation Regulation via an Agonist and Antagonists of α7 Nicotinic Acetylcholine Receptors in RAW264.7 Macrophages
Source: Mar Drugs. 2022 Mar 9;20(3):200. doi: 10.3390/md20030200 (PMC8955479; doi:10.3390/md20030200)
Supplement: Supplementary file 1 [file marinedrugs-20-00200-s001.zip]

Archive with 1 entries (1 files):
- marinedrugs-1605482-supplementary.pdf
